# Supplementary material for: CGBayesNets: Conditional Gaussian Bayesian Network Learning and Inference with Mixed Discrete and Continuous Data
Source: PLoS Comput Biol. 2014 Jun 12;10(6):e1003676. doi: 10.1371/journal.pcbi.1003676 (PMC4055564; doi:10.1371/journal.pcbi.1003676)
Supplement: Software S1 — This zip file contains CGBayesNets. It is distributed as MATLAB script files along with supporting data files, referenced in the text and in the Supporting Text S1. (ZIP) [file pcbi.1003676.s004.zip]

Archive with 681 entries (673 files):
- inference/AdjMatfromBN.m
- inference/bdnread.m
- inference/BNfromAdjMat.m
- inference/BNLearnAndTest.m
- inference/BWDHybridInference.m
- inference/internal/
- inference/internal/AddColIndstoNodes.m
- inference/internal/addedge.m
- inference/internal/AdjMatrixNodes.m
- inference/internal/allvaluesindex.m
- inference/internal/BayesNet.m
- inference/internal/bdn2mb.m
- inference/internal/bdnmarkovblanket.m
- inference/internal/bdnmbwrite.m
- inference/internal/bitincbasevec.m
- inference/internal/bnbatchpredict.m
- inference/internal/CheckRunningIntersection.m
- inference/internal/ClusterSetTree.m
- inference/internal/CondProbTable.m
- inference/internal/DiscreteEvidence.m
- inference/internal/ElimOrdering.m
- inference/internal/ElimTree.m
- inference/internal/Exchange.m
- inference/internal/factorproduct.m
- inference/internal/factorproductworker.m
- inference/internal/factorreduce.m
- inference/internal/factorreduceworker.m
- inference/internal/factorsum.m
- inference/internal/FormClusterSets.m
- inference/internal/functionmap.txt
- inference/internal/GetDataCols.m
- inference/internal/HybridDiscreteEvidence.m
- inference/internal/InitClusterPotential.m
- inference/internal/InitClusterSetTree.m
- inference/internal/InitContFactor.m
- inference/internal/InitDiscreteFactor.m
- inference/internal/joindisjointcpts.m
- inference/internal/LLMultiParent.m
- inference/internal/LPPotential.m
- inference/internal/Moralize.m
- inference/internal/multifactorproductworker.m
- inference/internal/Node.m
- inference/internal/nodetree.m
- inference/internal/PropagateCGRegression.m
- inference/internal/PushEvidence.m
- inference/internal/SemiElimTree.m
- inference/internal/sparsefactorinds.m
- inference/internal/sparsefactormultiinds.m
- inference/internal/Triangulate.m
- inference/internal/ValueIncrement.m
- inference/internal/yMLL.m
- inference/IsDiscrete.m
- inference/LearnParams.m
- inference/LearnParamsBN.m
- inference/PredictPheno.m
- FilesExplanations.csv
- READ ME.txt
- bnpathscript.m
- HybridBN.m
- cgbayesnets_license.txt
- netlearning/AddNodeToBN.m
- netlearning/BayesFactorScore.m
- netlearning/BFComputeFromBN.m
- netlearning/BFFilterBNLearn.m
- netlearning/BootsNetAddEdgesCV.m
- netlearning/BootsNetAddEdgesCVandTest.m
- netlearning/BootstrapLearn.m
- netlearning/ExhaustiveFullNetSearch.asv
- netlearning/ExhaustiveFullNetSearch.m
- netlearning/ForceBuildBN.m
- netlearning/FullBNLearn.m
- netlearning/GetThreshBootNetwork.m
- netlearning/internal/
- netlearning/internal/bayesfactor_worker.m
- netlearning/internal/getDiscParentConfig.m
- netlearning/internal/getMarkovBlanketFromBayesNet.m
- netlearning/internal/learnDiscreteBayesNet.m
- netlearning/internal/learnHybridBayesNet.m
- netlearning/internal/learnLocalBN_ContToCont.m
- netlearning/internal/learnLocalBN_DiscToCont.m
- netlearning/internal/learnLocalBN_DiscToDisc.m
- netlearning/internal/learnLocalBN_MixToCont.m
- netlearning/internal/MBDAG.m
- netlearning/internal/outputBayesNetGraph.m
- netlearning/internal/StateTrackerSearch.m
- netlearning/LearnPhenoCentric.m
- netlearning/LearnStructure.m
- netlearning/NEdgesFromBoots.m
- netlearning/SimAnnealLearn.m
- netlearning/ThreshBootNet.m
- netlearning/ThreshBootNetAndTest.m
- discretization/AUCfromBNfinderFile.m
- discretization/bnf_weka_dtest10.txt
- discretization/bnf_weka_dtest10_revK2.txt
- discretization/bnf_weka_dtest10_revK2_test.txt
- discretization/bnf_weka_dtest10_test.txt
- discretization/bnf_weka_dtest11.txt
- discretization/bnf_weka_dtest11_revK2.txt
- discretization/bnf_weka_dtest11_revK2_test.txt
- discretization/bnf_weka_dtest11_test.txt
- discretization/bnf_weka_dtest12.txt
- discretization/bnf_weka_dtest12_revK2.txt
- discretization/bnf_weka_dtest12_revK2_test.txt
- discretization/bnf_weka_dtest12_test.txt
- discretization/bnf_weka_dtest13.txt
- discretization/bnf_weka_dtest13_revK2.txt
- discretization/bnf_weka_dtest13_revK2_test.txt
- discretization/bnf_weka_dtest13_test.txt
- discretization/bnf_weka_dtest2.txt
- discretization/bnf_weka_dtest2_revK2.txt
- discretization/bnf_weka_dtest2_revK2_test.txt
- discretization/bnf_weka_dtest2_test.txt
- discretization/bnf_weka_dtest20.txt
- discretization/bnf_weka_dtest20_revK2.txt
- discretization/bnf_weka_dtest20_revK2_test.txt
- discretization/bnf_weka_dtest20_test.txt
- discretization/bnf_weka_dtest3.txt
- discretization/bnf_weka_dtest3_revK2.txt
- discretization/bnf_weka_dtest3_revK2_test.txt
- discretization/bnf_weka_dtest3_test.txt
- discretization/bnf_weka_dtest4.txt
- discretization/bnf_weka_dtest4_revK2.txt
- discretization/bnf_weka_dtest4_revK2_test.txt
- discretization/bnf_weka_dtest4_test.txt
- discretization/bnf_weka_dtest5.txt
- discretization/bnf_weka_dtest5_revK2.txt
- discretization/bnf_weka_dtest5_revK2_test.txt
- discretization/bnf_weka_dtest5_test.txt
- discretization/bnf_weka_dtest6.txt
- discretization/bnf_weka_dtest6_revK2.txt
- discretization/bnf_weka_dtest6_revK2_test.txt
- discretization/bnf_weka_dtest6_test.txt
- discretization/bnf_weka_dtest7.txt
- discretization/bnf_weka_dtest7_revK2.txt
- discretization/bnf_weka_dtest7_revK2_test.txt
- discretization/bnf_weka_dtest7_test.txt
- discretization/bnf_weka_dtest8.txt
- discretization/bnf_weka_dtest8_revK2.txt
- discretization/bnf_weka_dtest8_revK2_test.txt
- discretization/bnf_weka_dtest8_test.txt
- discretization/bnf_weka_dtest9.txt
- discretization/bnf_weka_dtest9_revK2.txt
- discretization/bnf_weka_dtest9_revK2_test.txt
- discretization/bnf_weka_dtest9_test.txt
- discretization/bnf_weka_dtrain10.txt
- discretization/bnf_weka_dtrain10_revK2.txt
- discretization/bnf_weka_dtrain10_revK2_test.txt
- discretization/bnf_weka_dtrain10_test.txt
- discretization/bnf_weka_dtrain11.txt
- discretization/bnf_weka_dtrain11_revK2.txt
- discretization/bnf_weka_dtrain11_revK2_test.txt
- discretization/bnf_weka_dtrain11_test.txt
- discretization/bnf_weka_dtrain12.txt
- discretization/bnf_weka_dtrain12_revK2.txt
- discretization/bnf_weka_dtrain12_revK2_test.txt
- discretization/bnf_weka_dtrain12_test.txt
- discretization/bnf_weka_dtrain13.txt
- discretization/bnf_weka_dtrain13_revK2.txt
- discretization/bnf_weka_dtrain13_revK2_test.txt
- discretization/bnf_weka_dtrain13_test.txt
- discretization/bnf_weka_dtrain2.txt
- discretization/bnf_weka_dtrain2_revK2.txt
- discretization/bnf_weka_dtrain2_revK2_test.txt
- discretization/bnf_weka_dtrain2_test.txt
- discretization/bnf_weka_dtrain20.txt
- discretization/bnf_weka_dtrain20_revK2.txt
- discretization/bnf_weka_dtrain20_revK2_test.txt
- discretization/bnf_weka_dtrain20_test.txt
- discretization/bnf_weka_dtrain3.txt
- discretization/bnf_weka_dtrain3_revK2.txt
- discretization/bnf_weka_dtrain3_revK2_test.txt
- discretization/bnf_weka_dtrain3_test.txt
- discretization/bnf_weka_dtrain4.txt
- discretization/bnf_weka_dtrain4_revK2.txt
- discretization/bnf_weka_dtrain4_revK2_test.txt
- discretization/bnf_weka_dtrain4_test.txt
- discretization/bnf_weka_dtrain5.txt
- discretization/bnf_weka_dtrain5_revK2.txt
- discretization/bnf_weka_dtrain5_revK2_test.txt
- discretization/bnf_weka_dtrain5_test.txt
- discretization/bnf_weka_dtrain6.txt
- discretization/bnf_weka_dtrain6_revK2.txt
- discretization/bnf_weka_dtrain6_revK2_test.txt
- discretization/bnf_weka_dtrain6_test.txt
- discretization/bnf_weka_dtrain7.txt
- discretization/bnf_weka_dtrain7_revK2.txt
- discretization/bnf_weka_dtrain7_revK2_test.txt
- discretization/bnf_weka_dtrain7_test.txt
- discretization/bnf_weka_dtrain8.txt
- discretization/bnf_weka_dtrain8_revK2.txt
- discretization/bnf_weka_dtrain8_revK2_test.txt
- discretization/bnf_weka_dtrain8_test.txt
- discretization/bnf_weka_dtrain9.txt
- discretization/bnf_weka_dtrain9_revK2.txt
- discretization/bnf_weka_dtrain9_revK2_test.txt
- discretization/bnf_weka_dtrain9_test.txt
- discretization/bnf_weka_test10.txt
- discretization/bnf_weka_test10_revK2.txt
- discretization/bnf_weka_test10_revK2_test.txt
- discretization/bnf_weka_test10_test.txt
- discretization/bnf_weka_test11.txt
- discretization/bnf_weka_test11_revK2.txt
- discretization/bnf_weka_test11_revK2_test.txt
- discretization/bnf_weka_test11_test.txt
- discretization/bnf_weka_test12.txt
- discretization/bnf_weka_test12_revK2.txt
- discretization/bnf_weka_test12_revK2_test.txt
- discretization/bnf_weka_test12_test.txt
- discretization/bnf_weka_test13.txt
- discretization/bnf_weka_test13_revK2.txt
- discretization/bnf_weka_test13_revK2_test.txt
- discretization/bnf_weka_test13_test.txt
- discretization/bnf_weka_test2.txt
- discretization/bnf_weka_test2_revK2.txt
- discretization/bnf_weka_test2_revK2_test.txt
- discretization/bnf_weka_test2_test.txt
- discretization/bnf_weka_test20.txt
- discretization/bnf_weka_test20_revK2.txt
- discretization/bnf_weka_test20_revK2_test.txt
- discretization/bnf_weka_test20_test.txt
- discretization/bnf_weka_test3.txt
- discretization/bnf_weka_test3_revK2.txt
- discretization/bnf_weka_test3_revK2_test.txt
- discretization/bnf_weka_test3_test.txt
- discretization/bnf_weka_test4.txt
- discretization/bnf_weka_test4_revK2.txt
- discretization/bnf_weka_test4_revK2_test.txt
- discretization/bnf_weka_test4_test.txt
- discretization/bnf_weka_test5.txt
- discretization/bnf_weka_test5_revK2.txt
- discretization/bnf_weka_test5_revK2_test.txt
- discretization/bnf_weka_test5_test.txt
- discretization/bnf_weka_test6.txt
- discretization/bnf_weka_test6_revK2.txt
- discretization/bnf_weka_test6_revK2_test.txt
- discretization/bnf_weka_test6_test.txt
- discretization/bnf_weka_test7.txt
- discretization/bnf_weka_test7_revK2.txt
- discretization/bnf_weka_test7_revK2_test.txt
- discretization/bnf_weka_test7_test.txt
- discretization/bnf_weka_test8.txt
- discretization/bnf_weka_test8_revK2.txt
- discretization/bnf_weka_test8_revK2_test.txt
- discretization/bnf_weka_test8_test.txt
- discretization/bnf_weka_test9.txt
- discretization/bnf_weka_test9_revK2.txt
- discretization/bnf_weka_test9_revK2_test.txt
- discretization/bnf_weka_test9_test.txt
- discretization/bnf_weka_train10.txt
- discretization/bnf_weka_train10_revK2.txt
- discretization/bnf_weka_train10_revK2_test.txt
- discretization/bnf_weka_train10_test.txt
- discretization/bnf_weka_train11.txt
- discretization/bnf_weka_train11_revK2.txt
- discretization/bnf_weka_train11_revK2_test.txt
- discretization/bnf_weka_train11_test.txt
- discretization/bnf_weka_train12.txt
- discretization/bnf_weka_train12_revK2.txt
- discretization/bnf_weka_train12_revK2_test.txt
- discretization/bnf_weka_train12_test.txt
- discretization/bnf_weka_train13.txt
- discretization/bnf_weka_train13_revK2.txt
- discretization/bnf_weka_train13_revK2_test.txt
- discretization/bnf_weka_train13_test.txt
- discretization/bnf_weka_train2.txt
- discretization/bnf_weka_train2_revK2.txt
- discretization/bnf_weka_train2_revK2_test.txt
- discretization/bnf_weka_train2_test.txt
- discretization/bnf_weka_train20.txt
- discretization/bnf_weka_train20_revK2.txt
- discretization/bnf_weka_train20_revK2_test.txt
- discretization/bnf_weka_train20_test.txt
- discretization/bnf_weka_train3.txt
- discretization/bnf_weka_train3_revK2.txt
- discretization/bnf_weka_train3_revK2_test.txt
- discretization/bnf_weka_train3_test.txt
- discretization/bnf_weka_train4.txt
- discretization/bnf_weka_train4_revK2.txt
- discretization/bnf_weka_train4_revK2_test.txt
- discretization/bnf_weka_train4_test.txt
- discretization/bnf_weka_train5.txt
- discretization/bnf_weka_train5_revK2.txt
- discretization/bnf_weka_train5_revK2_test.txt
- discretization/bnf_weka_train5_test.txt
- discretization/bnf_weka_train6.txt
- discretization/bnf_weka_train6_revK2.txt
- discretization/bnf_weka_train6_revK2_test.txt
- discretization/bnf_weka_train6_test.txt
- discretization/bnf_weka_train7.txt
- discretization/bnf_weka_train7_revK2.txt
- discretization/bnf_weka_train7_revK2_test.txt
- discretization/bnf_weka_train7_test.txt
- discretization/bnf_weka_train8.txt
- discretization/bnf_weka_train8_revK2.txt
- discretization/bnf_weka_train8_revK2_test.txt
- discretization/bnf_weka_train8_test.txt
- discretization/bnf_weka_train9.txt
- discretization/bnf_weka_train9_revK2.txt
- discretization/bnf_weka_train9_revK2_test.txt
- discretization/bnf_weka_train9_test.txt
[truncated: 381 more entries]
