# Supplementary material for: CGBayesNets: Conditional Gaussian Bayesian Network Learning and Inference with Mixed Discrete and Continuous Data
Source: PLoS Comput Biol. 2014 Jun 12;10(6):e1003676. doi: 10.1371/journal.pcbi.1003676 (PMC4055564; doi:10.1371/journal.pcbi.1003676)
Supplement: Software S1 — This zip file contains CGBayesNets. It is distributed as MATLAB script files along with supporting data files, referenced in the text and in the Supporting Text S1. (ZIP) [file pcbi.1003676.s004.zip › inference/internal/addedge.m]

function parent = addedge(parent,child)
% parent = addedge(parent,child)
% 
% helper function for various network operations upon NODES
%
% INPUT : 
%   PARENT : node struct
%   CHILD : node struct
%
% Copyright Michael McGeachie, 2010.  MIT license. See cgbayesnets_license.txt.

flag = false;
if (strcmpi(parent.self, child.self))
    flag = true;
    return;
end
for i = 1:length(parent.children)
    if (strcmpi(parent.children{i}, child.self))
        flag = true;
        break;
    end
end
if (~flag)
    parent.children{end+1} = child.self;
    if(isempty(parent.cindex))
        parent.cindex = child.index;
    else
        parent.cindex(end+1) = child.index;
    end
end
