# Supplementary material for: CGBayesNets: Conditional Gaussian Bayesian Network Learning and Inference with Mixed Discrete and Continuous Data
Source: PLoS Comput Biol. 2014 Jun 12;10(6):e1003676. doi: 10.1371/journal.pcbi.1003676 (PMC4055564; doi:10.1371/journal.pcbi.1003676)
Supplement: Software S1 — This zip file contains CGBayesNets. It is distributed as MATLAB script files along with supporting data files, referenced in the text and in the Supporting Text S1. (ZIP) [file pcbi.1003676.s004.zip › inference/internal/bdn2mb.m]

function mb = bdn2mb(bdnname, varname)
% MB = bdn2mb(bdnfile, mbvar) extract markov blanket 
%   from Bayesware Discoverer BDN file. 
%   varname defaults to 'phenotype'
%   '.bdn'  is appended to bdnname

if (nargin < 2)
    varname = 'phenotype';
end

net1 = bdnread(strcat(bdnname, '.bdn'));
mb = bdnmarkovblanket(net1,varname);
