# Supplementary material for: CGBayesNets: Conditional Gaussian Bayesian Network Learning and Inference with Mixed Discrete and Continuous Data
Source: PLoS Comput Biol. 2014 Jun 12;10(6):e1003676. doi: 10.1371/journal.pcbi.1003676 (PMC4055564; doi:10.1371/journal.pcbi.1003676)
Supplement: Software S1 — This zip file contains CGBayesNets. It is distributed as MATLAB script files along with supporting data files, referenced in the text and in the Supporting Text S1. (ZIP) [file pcbi.1003676.s004.zip › inference/internal/bitincbasevec.m]

function bi = bitincbasevec(b,basevec)
% bi = bitincbasevec(b, basevec)
%
% takes a vector b of zero-based numbers in base BASEVEC(i), and adds one 
% to it, treating it like a multi-digit number in arbitrary mixed base.
% EXAMPLE: [1,1,0,1,0,0] -> [0,0,1,1,0,0].  (binary)
%
% returns [] when the input B represents the max value representable in
% this scheme
%
% Copyright Michael McGeachie, 2010.  MIT license. See cgbayesnets_license.txt.
%

if (nargin < 2)
    basevec = 2 * ones(size(b));
end

bi = b;
d = 1;
while (d <= length(b)) 
    if (bi(d) == basevec(d) -1)
        bi(d) = 0;
        d = d + 1;
    else
        break;
    end
end
if (d > length(b))
    bi = [];
else
    bi(d) = bi(d) + 1;
end
