# Supplementary material for: CGBayesNets: Conditional Gaussian Bayesian Network Learning and Inference with Mixed Discrete and Continuous Data
Source: PLoS Comput Biol. 2014 Jun 12;10(6):e1003676. doi: 10.1371/journal.pcbi.1003676 (PMC4055564; doi:10.1371/journal.pcbi.1003676)
Supplement: Software S1 — This zip file contains CGBayesNets. It is distributed as MATLAB script files along with supporting data files, referenced in the text and in the Supporting Text S1. (ZIP) [file pcbi.1003676.s004.zip › inference/internal/factorreduce.m]

function newfs = factorreduce(cpts, varnames, evidence)
%
% select rows from cpts.table that match VARNAMES on EVIDENCE, wihch are
% corresponding values of the variables identified in VARNAMES.
%
% CPTS: array of class CondProbTable
%
%
% Copyright Michael McGeachie, 2010.  MIT license. See cgbayesnets_license.txt.


newfs = cpts;

for i = 1:length(cpts)
    newfs(i) = factorreduceworker(cpts(i), varnames, evidence);
end
