# Supplementary material for: CGBayesNets: Conditional Gaussian Bayesian Network Learning and Inference with Mixed Discrete and Continuous Data
Source: PLoS Comput Biol. 2014 Jun 12;10(6):e1003676. doi: 10.1371/journal.pcbi.1003676 (PMC4055564; doi:10.1371/journal.pcbi.1003676)
Supplement: Software S1 — This zip file contains CGBayesNets. It is distributed as MATLAB script files along with supporting data files, referenced in the text and in the Supporting Text S1. (ZIP) [file pcbi.1003676.s004.zip › inference/internal/functionmap.txt]

function map for Hybrid Bayesian network inference


BWDHybridInference(bwfilename, datafile, predvar, mbfile)
1   net1 = bdnread(bwfilename);
2   mb = bdnmarkovblanket(net1,predvar);
3   bwfilename = bdnmbwrite(bwfilename, mb, predvar);
4   [acc,p] = PredictPheno(mbnodes, datafile, predvar);


PredictPheno(nodesketch, filename, pheno)
1   [data,cols] = ReadHeaderDataFile(filename);
2   bn = nodetree(nodesketch);
3   eo = ElimOrdering(bn);
    1   AdjMatrixNodes()
4   nodes = Moralize(bn);
    1   addedge()
5   nodes = Triangulate(nodes, eo);
    1   addedge()
6   cs = FormClusterSets(nodes, eo);
    1   ClusterSetTree() % initialization of ClusterSetTree()
        1   CondProbTable();
        2   LPPotential()
        3   [v, vinds] = ValueIncrement(obj.dvalues, []);
        4   [allinds] = allvaluesindex(noncondinds, vallengths, obj.cpt.stepsize,...
                    thiscondinds, condvals);
            1   bvec = bitincbasevec(bvec,vallengths(unassigned));
7   cs = ElimTree(cs, eo);
8   tree = SemiElimTree(cs, eo);
9   tree = InitClusterPotential(tree, nodes, eo, data, cols);
    1   tree(j).cpt = InitDiscreteFactor(tree(j),nodes(i),nodes,data,cols);
        1   CondProbTable(); % initalization of CondProbTables
    2   newcpt = joindisjointcpts(newcpt,tree(j).cpt);
    3   tree(j) = InitContFactor(tree(j), nodes(i), nodes, data, cols);
        1   [v, vinds, numvalcombos] = ValueIncrement(disvalues, []);
        2   xpot = LPPotential(node.index, contmembers, b(2:end), b(1), var(y), ...
                dismembers, vinds);
        3   ClusterSetTree().AddToLPPotential(xpot);
10  tree = PropagateCGRegression(tree, eo, bn);
    1   AdjMatrixNodes(bn);
    2   [newlp, R] = Exchange(newlp, R);
    3   ClusterSetTree().AddToLPPotential(R);
    4   ClusterSetTree().AddToPostbags(R);
11  tree = PushEvidence(tree, j, data(i,colinds(j)));
    1   LPPotential().AddEvidence(var, varval);
    2   ClusterSetTree().AddToPostbags(R);
    3   [newlp, R] = Exchange(newlp, R);
    4   LPPotential().MakeWeight();
12  tree = HybridDiscreteEvidence(tree, nodes(j).self, data(i,colinds(j)));
    1   [vals, vind] = ValueIncrement(cst(n).dvalues, [], []);
    2   ClusterSetTree().AddToCPT(cst(n).weighttable(i), cst(n).dmembers, vind);
    3   [parent.cpt, cst(n)] = factorreduceworker(parent.cpt, varnames, evvals, cst(n));
        1	inds = allvaluesindex(unassigned, vallengths, cst.dvalstepsize, evvars, evvarinds);
13  fprod = DiscreteEvidence(tree, cols, data(i,:), phenoname);
    1   freds = factorreduce(cpts(cptindex),allvarnames,evidence);
        1   newfs(i) = factorreduceworker(cpts(i), varnames, evidence);
    2   fprod = factorproduct(freds, prodvar);
        1   newfactor = factorproductworker(newfactor,temp(i),newind,findices(i));
            1   inds1 = sparsefactorinds(f1, ind1, v);


HybridBayesInferenceTests  (illustrates associated data files)
1   mesatest1
2   [acc,p] = PredictPheno(mesa1, 'mesa100.txt', 'pheno');
3   [acc,p] = PredictPheno(mesa2, 'mesasimple.txt', 'pheno');
4   [acc,p] = BWDHybridInference('EUACHN.bdn','EUACHN.txt');
