# Supplementary material for: CGBayesNets: Conditional Gaussian Bayesian Network Learning and Inference with Mixed Discrete and Continuous Data
Source: PLoS Comput Biol. 2014 Jun 12;10(6):e1003676. doi: 10.1371/journal.pcbi.1003676 (PMC4055564; doi:10.1371/journal.pcbi.1003676)
Supplement: Software S1 — This zip file contains CGBayesNets. It is distributed as MATLAB script files along with supporting data files, referenced in the text and in the Supporting Text S1. (ZIP) [file pcbi.1003676.s004.zip › inference/internal/Moralize.m]

function nodes = Moralize(nodes)
%nodes = Moralize(nodes)
%
% take a DAG graph given as an array of NODES and join the parents of every
% node with an edge.  edges are added by adding a link in NODE.CHILDREN
%
% INPUT : 
%   nodes : array of class NODE() representing a bayesian network
%
% Copyright Michael McGeachie, 2010.  MIT license. See cgbayesnets_license.txt.


for i=1:length(nodes)
    if (length(nodes(i).pindex) >= 2)
        for p1=1:length(nodes(i).pindex)-1
            for p2=p1+1:length(nodes(i).pindex)
                nodes(nodes(i).pindex(p1)) = addedge(nodes(nodes(i).pindex(p1)),...
                    nodes(nodes(i).pindex(p2)));
                nodes(nodes(i).pindex(p2)) = addedge(nodes(nodes(i).pindex(p2)),...
                    nodes(nodes(i).pindex(p1)));
            end
        end
    end
end
