# Supplementary material for: CGBayesNets: Conditional Gaussian Bayesian Network Learning and Inference with Mixed Discrete and Continuous Data
Source: PLoS Comput Biol. 2014 Jun 12;10(6):e1003676. doi: 10.1371/journal.pcbi.1003676 (PMC4055564; doi:10.1371/journal.pcbi.1003676)
Supplement: Software S1 — This zip file contains CGBayesNets. It is distributed as MATLAB script files along with supporting data files, referenced in the text and in the Supporting Text S1. (ZIP) [file pcbi.1003676.s004.zip › inference/internal/sparsefactormultiinds.m]

function allinds = sparsefactormultiinds(f, varind, varval)
%allinds = sparsefactormultiinds(f, varind, varval)
%
% rather than holding a whole table of combinatorial index comutations :
%   (ie, it looks like : 
%       0 0 0 : x1
%       0 0 1 : x2
%       0 1 0 : x3, ... etc )
% this computes the appripriate indices for variables that are assigned
% values VARVAL.
%
% INPUT : 
%   F : CondProbTable
%   VARIND : indices into F.factors{VARIND}.  
%   VARVAL : value of f.factors{varind} to match VARVAL
%
% returns an index vector into f.probs for values of f.factors{varind}
% matching VARVAL
%
%
% Copyright Michael McGeachie, 2010.  MIT license. See cgbayesnets_license.txt.


vlengths = zeros(size(f.values));
for i = 1:length(f.values)
    vlengths(i) = length(f.values{i});
end
cp = cumprod(vlengths);

vrank = zeros(size(varind));
for j = 1:length(varind)
    for i = 1:length(f.values{varind(j)})
        if (f.values{varind}(i) == varval(j))
            vrank(j) = i;
            break;
        end
    end
end

for j = 1:length(varind)
    if (varind(j) > 1)
        fbstart = (vrank(j)-1) * cp(varind(j)-1) + 1;
        fbend = vrank(j) * cp(varind(j)-1);
        blockend = cp(varind(j));
        inds = false(1,blockend);
        inds(fbstart:fbend) = true;

        % slickness: 
        repeats = cp(end) / cp(varind);
        inds = repmat(inds,1,repeats);
    else
        inds = false(1,vlengths(varind));
        inds(vrank) = true;
        repeats = cp(end) / cp(varind);
        inds = repmat(inds,1,repeats);
    end

    if (j == 1)
        allinds = inds;
    else
        allinds = allinds | inds;
    end
end    
    
    
    
    
    
    
    
    
    
    
