# Supplementary material for: CGBayesNets: Conditional Gaussian Bayesian Network Learning and Inference with Mixed Discrete and Continuous Data
Source: PLoS Comput Biol. 2014 Jun 12;10(6):e1003676. doi: 10.1371/journal.pcbi.1003676 (PMC4055564; doi:10.1371/journal.pcbi.1003676)
Supplement: Software S1 — This zip file contains CGBayesNets. It is distributed as MATLAB script files along with supporting data files, referenced in the text and in the Supporting Text S1. (ZIP) [file pcbi.1003676.s004.zip › FilesExplanations.csv]

File List
/
bnpathscript.m	PATH
HybridBN.m	API, COPY & EDIT, STARTING POINT
/data
DemoAnalysis.m	COPY & EDIT, STARTING POINT
CVLogFit.m	API
CVModelLearnEx.m	API
LogFit.m	API
LogFitAndTest.m	API
ModelLearnAndTest.m	API
CVParamTest.m	API
PredictAlternatePheno.m	API
SimLogFit.m	BETA
CVExploreParams.m	BETA
CVDisplayParams.m	BETA
PowerSim.m	BETA
/data/internal
CVModelLearn.m	DEPRICATED
ModelLearn.m	DEPRICATED
/data/testsuite
AnalyzeCachexia.m	COPY & EDIT, STARTING POINT
TestSuite.m	COPY & EDIT, STARTING POINT
DemoStochasticSearch.m	COPY & EDIT, STARTING POINT
OtestSuite.m	BETA
/data/testsuite/internal
DoTestNetworkEval.m	DEPRICATED
mnetscripts.m	DEPRICATED
/data/testsuite/GEO
TestDiffEx.m	COPY & EDIT, STARTING POINT
ProcessGeoSet.m	COPY & EDIT
/utils
adaptrivepermtester.m	API
GetProbTables.m	API
hasCycle.m	API
GLMOutputBayesNet.m	API
LoadCSVFile.m	API
LoadGWAS.m	API
LoadLetterPED.m	API
MergeHeaderDatasets.m	API
myfisher22.m	API
myfisher23.m	API
NormCont.m	API
PCASNPs.m	API
pvalqqplot.m	API
RCSVLoad.m	API
SIFOutputBNforCytoscape.m	API
SNP_HWE.m	API
TitlesAndTabsFileout.m	API
CompTwoNodeTables.m	BETA
/utils/internal
ConditionalLogisticRegression.m	INTERNAL
dfsCycleCheck.m	INTERNAL
dfsIntersectCheck.m	INTERNAL
fileoutworker.m	INTERNAL
logplus.m	INTERNAL
PredDistDiff.m	INTERNAL
preddistdiffworker.m	INTERNAL
ReadHeaderDataFile.m	INTERNAL
TopSort.m	INTERNAL
loglikelogreg.m	BETA
/auctools
aucmultiplot.m	API
NBClassifierPvals.m	API
aucsensspec.m	API
RandomNetworkPVal.m	API
PermTestRandomAUC.m	API
AUCWorker.m	API
aucvar.m	API
CompTwoAUCs.m	API
/auctools/internal
NaiveBayes2.m	INTERNAL
adaptivepredworker.m	INTERNAL
adaptivelogisticpredworker.m	INTERNAL
adaptivecondlogregworker.m	INTERNAL
predworker.m	INTERNAL
logisticpredworker.m	INTERNAL
adaptiverandnetworker.m	INTERNAL
PermtestRandomAUCWorker.m	INTERNAL
rocch.m	INTERNAL
rocplot.m	INTERNAL
auccovar.m	INTERNAL
AUCztest.m	INTERNAL
auroc.m	INTERNAL
roc.m	INTERNAL
LogLikelihoodRatio.m	BETA
adaptivecvworker.m	DEPRICATED
/inference
BNLearnAndTest	API
LearnParams.m	API
LearnParamsBN.m	API
AdjMatrfromBN.m	API
IsDiscrete.m	API
PredictPheno.m	API
BWDHybridInference.m	API
bdnread.m	API
BNfromAdjMat	API
/inference/internal
AddColIndstoNodes.m	INTERNAL
addedge.m	INTERNAL
AdjMatrixNodes.m	INTERNAL
allvaluesindex.m	INTERNAL
BayesNet.m	INTERNAL
bdn2bm.m	INTERNAL
bdnmarkovblanket.m	INTERNAL
bdnmbwrite.m	INTERNAL
bitincbasevec.m	INTERNAL
CheckRunningIntersection.m	INTERNAL
ClusterSetTree.m	INTERNAL
CondProbTable.m	INTERNAL
DiscreteEvidence.m	INTERNAL
ElimOrdering.m	INTERNAL	Bioinformatics Toolbox
ElimTree.m	INTERNAL
Exchange.m	INTERNAL
factorproduct.m	INTERNAL
factorproductworker.m	INTERNAL
factorreduce.m	INTERNAL
factorreduceworker.m	INTERNAL
factorsum.m	INTERNAL
FormClusterSets.m	INTERNAL
GetDataCols.m	INTERNAL
HybridDiscreteEvidence.m	INTERNAL
InitClusterPotential.m	INTERNAL
InitClusterSetTree.m	INTERNAL
InitContFactor.m	INTERNAL
InitDiscreteFactor.m	INTERNAL
joindisjointcpts.m	INTERNAL
LLMultiParent.m	INTERNAL
LPPotential.m	INTERNAL
Moralilze.m	INTERNAL
multifactorproductworker.m	INTERNAL
Node.m	INTERNAL
nodetree.m	INTERNAL
PropagateCGRegression.m	INTERNAL	Bioinformatics Toolbox
PushEvidence.m	INTERNAL
SemiElimTree.m	INTERNAL
sparsefactorinds.m	INTERNAL
sparsefactormultiinds.m	INTERNAL
Triangulate.m	INTERNAL
ValueIncrement.m	INTERNAL
yMLL.m	INTERNAL
bnbatchpredict.m	DEPRICATED
/netlearning
LearnPhenoCentric	API, STARTING POINT
FullBNLearn.m	API, STARTING POINT
BFFilterBNLearn.m	API, STARTING POINT
LearnStructure.m	API, STARTING POINT
BootstrapLearn.m	API
ExhaustiveFullNetSearch	API
SimAnnealLearn.m	API
getMarkovBlanketFromBayesNet.m	API
ThreshBootNet.m	API
AddNodeToBN.m	API
BayesFactorScore.m	API
BFComputeFromBN.m	API
BootsNetAddEdgesCV.m	API
BootsNetAddEdgesCVandTest.m	API
ForceBuildBN.m	API
GetThreshBootNetwork.m	API
NEdgesFromBoots.m	API
ThreshBootNetAndTest.m	API
/netlearning/internal
StateTrackerSearch.m	INTERNAL
getDiscParentConfig.m	INTERNAL
getMarkovBlanketFromBayesNet.m	INTERNAL
learnDiscreteBayesNet.m	INTERNAL
learnHybridBayesNet.m	INTERNAL
learnLocalBN_ContToCont.m	INTERNAL
learnLocalBN_DiscToCont.m	INTERNAL
learnLocalBN_DiscToDisc.m	INTERNAL
learnLocalBN_MixToCont.m	INTERNAL
MBDAG.m	INTERNAL
bayesfactor_worker.m	INTERNAL
outputBayesNetGraph.m	INTERNAL
