# Supplementary material for: CGBayesNets: Conditional Gaussian Bayesian Network Learning and Inference with Mixed Discrete and Continuous Data
Source: PLoS Comput Biol. 2014 Jun 12;10(6):e1003676. doi: 10.1371/journal.pcbi.1003676 (PMC4055564; doi:10.1371/journal.pcbi.1003676)
Supplement: Software S1 — This zip file contains CGBayesNets. It is distributed as MATLAB script files along with supporting data files, referenced in the text and in the Supporting Text S1. (ZIP) [file pcbi.1003676.s004.zip › bnpathscript.m]

%% bnpathscript
% scriptfile for setting up CGBayesNets path variables
%
% must be run from the CGBayesNets home directory 
addpath(pwd);
addpath([pwd,filesep,'data']);
addpath([pwd,filesep,'data',filesep,'internal']);
addpath([pwd,filesep,'data',filesep,'testdata']);
addpath([pwd,filesep,'data',filesep,'testdata',filesep,'internal']);
addpath([pwd,filesep,'utils']);
addpath([pwd,filesep,'utils',filesep,'internal']);
addpath([pwd,filesep,'auctools']);
addpath([pwd,filesep,'auctools',filesep,'internal']);
addpath([pwd,filesep,'inference']);
addpath([pwd,filesep,'inference',filesep,'internal']);
addpath([pwd,filesep,'netlearning']);
addpath([pwd,filesep,'netlearning',filesep,'internal']);
