# Supplementary material for: CGBayesNets: Conditional Gaussian Bayesian Network Learning and Inference with Mixed Discrete and Continuous Data
Source: PLoS Comput Biol. 2014 Jun 12;10(6):e1003676. doi: 10.1371/journal.pcbi.1003676 (PMC4055564; doi:10.1371/journal.pcbi.1003676)
Supplement: Software S1 — This zip file contains CGBayesNets. It is distributed as MATLAB script files along with supporting data files, referenced in the text and in the Supporting Text S1. (ZIP) [file pcbi.1003676.s004.zip › netlearning/internal/outputBayesNetGraph.m]

function outputBayesNetGraph(adjMatrix,nodeNames, fname)
%outputBayesNetGraph(adjMatrix,nodeNames, fname)
%
% This function outputs Bayesian network structure into .tgf format
% 
% INPUT: 
% ADJMATRIX: adjaceny matrix representing a network
% NODENAMES: names of variable, ordered as in ADJMATRIX
% FNAME: file name to output too.
%
% Copyright Hsun-Hsien Chang, 2010.  MIT license. See cgbayesnets_license.txt.
%%%%%%%%%%%%%%%%%%%%%%%%%%%%%%%%%%%%%%%%%%%%%%%%%%%%%%%%%%%%%%%%%%%% 


%% print network structure
if (nargin < 3)
    fname = 'Result_BayesNetGraph.tgf';
else
    fname = [fname, '.tgf'];
end
fileID = fopen(fname,'wt'); 

% print class node
for g=1:length(nodeNames)
    fprintf(fileID,'%s\t%s\n',num2str(g),nodeNames{g});
end

% print #
fprintf(fileID, '#\n');

% print edges
for g=1:length(nodeNames)
    childNodes = find(adjMatrix(g,:)>0);
    if ~isempty(childNodes)
        for c = childNodes
            fprintf(fileID,'%s\t%s\n',num2str(g),num2str(c));
        end
    end
end

fclose(fileID);
