# Supplementary material for: CGBayesNets: Conditional Gaussian Bayesian Network Learning and Inference with Mixed Discrete and Continuous Data
Source: PLoS Comput Biol. 2014 Jun 12;10(6):e1003676. doi: 10.1371/journal.pcbi.1003676 (PMC4055564; doi:10.1371/journal.pcbi.1003676)
Supplement: Software S1 — This zip file contains CGBayesNets. It is distributed as MATLAB script files along with supporting data files, referenced in the text and in the Supporting Text S1. (ZIP) [file pcbi.1003676.s004.zip › netlearning/internal/StateTrackerSearch.m]

classdef StateTrackerSearch
% class for implementing network search algorithms that know which
% states need to be re-evalutated and which don't.
% Keeps lists of all possible edges and whether or not they are: legal,
% illegal, possible, and need to be reevaluated.
%
% Michael McGeachie (c) 2014. MIT license. See cgbayesnets_license.txt.
    
    properties
        contData        % required input
        discData        % required input
        priorPrecision  % required input
        backtracking    % optional input
        bf_thresh       % optional input
        nophenotype     % optional input
        checkRepeats    % optional input
        numContNode     % computed from input
        numDiscNode     % computed from input
        n               % computed from input
        bn              % initialized to default
        weightMatrix    % initialized to default
        lldiff          % initialized to default
        llrecompute     % initialized to default
        numparents      % initialized to default
        edges           % initialized to default
        closed          % initialized to default
        never           % initialized to default
        done            % initialized to default
        remflag         % initialized to default
        prevBNmap       % initialized to default
        cycles          % initialized to default
        
    end
    
    methods
        % constructor
        function sts = StateTrackerSearch(contData, discData, priorPrecision, ...
                backtracking, bf_thresh, nophenotype, checkRepeats)
            sts.contData = contData;
            sts.discData = discData;
            sts.priorPrecision = priorPrecision;
            if (nargin < 4)
                sts.backtracking = false;
            else
                sts.backtracking = backtracking;
            end
            if (nargin < 5)
                sts.bf_thresh = 0;
            else
                sts.bf_thresh = bf_thresh;
            end
            if (nargin < 6)
                sts.nophenotype = false;
            else
                sts.nophenotype = nophenotype;
            end
            if (nargin < 7)
                sts.checkRepeats = true;
            else
                sts.checkRepeats = checkRepeats;
            end
            sts.numContNode = size(contData,1);
            sts.numDiscNode = size(discData,1);
            sts.n = sts.numContNode+sts.numDiscNode;
            sts.bn = zeros(sts.n);
            sts.weightMatrix = zeros(sts.n);
            sts.lldiff = zeros(sts.n);
            sts.llrecompute = true(sts.n);
            sts.numparents = zeros(sts.n,1);
            sts.edges = 0;
            sts.closed = false(sts.n);
            sts.never = false(sts.n);
            sts.done = false;
            sts.remflag = false;
            sts.prevBNmap = containers.Map('KeyType','char','ValueType','logical');
            sts.cycles = false;
        end
        
        function obj = Init(obj)
            % set up closed edges:
            % any edge from a cont node to a disc node is closed:
            for i = 1:obj.numContNode
                obj.closed(i,obj.numContNode+1:end) = ones(1,obj.numDiscNode);
            end
            % phenotype node can't have any edges going in:
            if (~obj.nophenotype)
                obj.closed(:,end) = ones(obj.n,1);
            end
            for i = 1:obj.n
                % also close edges from a node to itself...
                obj.closed(i,i) = true;
            end

            % set up edges we can never add:
            obj.never = obj.closed;
        end
        
        function [obj, evalq] = EvalOneEdge(obj, choseni, chosenj)
            % continuous data comes before discrete data; phenotype comes last in disc
            % data.
            allData = [obj.contData;obj.discData];
            evalq = false;

            if (choseni == chosenj)
                return;
            end
            % if we don't have to recompute this edge, don't bother:
            if (~obj.llrecompute(choseni,chosenj))
                return;
            end

            if (~obj.closed(choseni,chosenj) && ~obj.bn(choseni,chosenj))
                % we're adding this edge to the network
                adding = true;
            elseif (obj.backtracking && obj.bn(choseni,chosenj))
                % we're removing an existing edge
                adding = false;
            else 
                % no other conditions to worry about
                return;
            end
            %% consider making an edge from node i to j.
            % data of the child node
            childData = allData(chosenj,:);       

            % initial model of node j 
            parents = find(obj.bn(:,chosenj)' ~= 0);
            contParentData = allData(parents(parents <= obj.numContNode),:);
            discParentData = allData(parents(parents > obj.numContNode),:);
            if (chosenj <= obj.numContNode)
                % is a continuous node
                model_ini=learnLocalBN_MixToCont(contParentData,discParentData,childData,obj.priorPrecision);
            else
                model_ini=learnLocalBN_DiscToDisc(discParentData,childData,obj.priorPrecision);
            end

            % now add edge (choseni,chosenj)
            if (adding)
                parents2 = unique([parents,choseni],'legacy');
            else
                parents2 = setdiff(parents,choseni,'legacy');
            end
            contParentData = allData(parents2(parents2 <= obj.numContNode),:);
            discParentData = allData(parents2(parents2 > obj.numContNode),:);
            if (chosenj <= obj.numContNode)
                % is a continuous node
                model_addedge=learnLocalBN_MixToCont(contParentData,discParentData,childData,obj.priorPrecision);
            else
                model_addedge=learnLocalBN_DiscToDisc(discParentData,childData,obj.priorPrecision);
            end

            evalq = true;
            % update the search matrices:
            obj.lldiff(choseni,chosenj) = model_addedge.logLLH - model_ini.logLLH;
            obj.llrecompute(choseni,chosenj) = false;

        end
    
        function [obj, numevals] = EvalAllEdges(obj)
            numevals = 0;
            for j = 1:obj.n
                % consider node j the potential child:
                for i = 1:obj.n
                    [obj, evalq] = obj.EvalOneEdge(i, j);
                    if (evalq)
                        numevals = numevals + 1;
                    end
                end
            end
        end
        
        function [obj, success] = DoEdgeAdd(obj, choseni, chosenj, lldiffchosen)
            
            % debugging:
            if (obj.numparents(chosenj) > obj.priorPrecision.maxParents)
                error('Error: exceeded number of parents for node %d\n', chosenj);
            end
            
            success = false;
            % we are adding/removing edge (choseni, chosenj):        
            adding = ~obj.bn(choseni,chosenj); 
            if (~adding)
                % disallow backtracking if that's the setting
                if (~obj.backtracking)
                    % may also want to update the object (closed, etc)
                    return;
                end
                if (obj.checkRepeats)
                    obj.remflag = true;
                end
            end
            % decide if this edge results in a cycle before deciding to add it:
            if (~obj.cycles && adding)
                tempadjmat = obj.bn;
                tempadjmat(choseni,chosenj) = 1;
                iscycle = dfsCycleCheck(tempadjmat,choseni);
            else
                % if we don't care if there's cycles, we can pretend we didn't
                % find one:
                iscycle = false;
            end

            if (~iscycle)
                if (adding)
                    obj.bn(choseni,chosenj) = 1;
                    obj.weightMatrix(choseni,chosenj) = lldiffchosen;
                    obj.numparents(chosenj) = obj.numparents(chosenj) + 1;
                    obj.edges = obj.edges + 1;
                    % only want to prevent a reverse edge if we're adding this edge
                    % A reverse edge is actually warranted if this edge causes a
                    % cycle.
                    obj.closed(chosenj,choseni) = true;
                    % debugging:
                    if (obj.numparents(chosenj) > obj.priorPrecision.maxParents)
                        error('Error: exceeded number of parents for node %d\n', chosenj);
                    end
                else
                    obj.bn(choseni,chosenj) = 0;
                    obj.weightMatrix(choseni,chosenj) = 0;
                    obj.numparents(chosenj) = obj.numparents(chosenj) - 1;
                    obj.edges = obj.edges - 1;
                    % also open up the reverse edge as a possiblity again:
                    if (~obj.never(chosenj,choseni))
                        obj.closed(chosenj,choseni) = ...
                            obj.numparents(choseni) >= obj.priorPrecision.maxParents;
                    end
                end
                obj.lldiff(chosenj,choseni) = 0;
                obj.llrecompute(chosenj,choseni) = true;
                % fix up indicators
                obj.llrecompute(:,chosenj) = true(obj.n,1);
                obj.lldiff(:,chosenj) = zeros(obj.n,1);
                if (obj.numparents(chosenj) >= obj.priorPrecision.maxParents)
                    obj.closed(:,chosenj) = true(obj.n,1);
                elseif (~adding)
                    % re-open all the incoming edges, except those that
                    % already have edges:
                    obj.closed(:,chosenj) = obj.never(:,chosenj) | obj.bn(:,chosenj);
                end
                success = true;
                if (obj.remflag && obj.checkRepeats)
                    % use container.Map() for string representations of the whole BN matrix.
                    if (isKey(obj.prevBNmap,mat2str(obj.bn)))
                        obj.done = true;
                    end
                end
                if (obj.checkRepeats)
                    obj.prevBNmap(mat2str(obj.bn)) = true;
                end
            end
            % want to prevent this edge from being chosen again, whether or not
            % it was added or disallowed for cycle-making
            obj.lldiff(choseni,chosenj) = 0;
            obj.closed(choseni,chosenj) = true;

        end
        
    end
    
    
    
end

    
