# Supplementary material for: CGBayesNets: Conditional Gaussian Bayesian Network Learning and Inference with Mixed Discrete and Continuous Data
Source: PLoS Comput Biol. 2014 Jun 12;10(6):e1003676. doi: 10.1371/journal.pcbi.1003676 (PMC4055564; doi:10.1371/journal.pcbi.1003676)
Supplement: Software S1 — This zip file contains CGBayesNets. It is distributed as MATLAB script files along with supporting data files, referenced in the text and in the Supporting Text S1. (ZIP) [file pcbi.1003676.s004.zip › discretization/AUCfromBNfinderFile.m]

function auc = AUCfromBNfinderFile(fname, trueclass)
%auc = AUCfromBNfinderFile(fname, trueclass)
%
% load a .cls file output from the BNfinder bnc command
% compute a AUC for the predictions contained therein
%
% 

% load file:
fid = fopen(fname);
% skip header line
% need to skip the %[^\n] construction, which is aparently broken in R2013a
textscan(fid, '%s', 1, 'bufsize', 1000000, 'Delimiter', '\n');

textscan(fid, '%*s', 1, 'delimiter','\t');
data = textscan(fid, '%f', 'delimiter','\t');
data = data{1};

auc = AUCWorker(.5, data > .5, data, trueclass, true, true);

fclose(fid);
