# Supplementary material for: CGBayesNets: Conditional Gaussian Bayesian Network Learning and Inference with Mixed Discrete and Continuous Data
Source: PLoS Comput Biol. 2014 Jun 12;10(6):e1003676. doi: 10.1371/journal.pcbi.1003676 (PMC4055564; doi:10.1371/journal.pcbi.1003676)
Supplement: Software S1 — This zip file contains CGBayesNets. It is distributed as MATLAB script files along with supporting data files, referenced in the text and in the Supporting Text S1. (ZIP) [file pcbi.1003676.s004.zip › discretization/bnf_weka_dtest2_revK2_test.txt]

#regulators N2 N3 N4 N5 N6 N7 N8 N9 N10 N11 N12 N13 N14 N15 N16 N17 N18 N19 N20
#continuous
classes	EXP1	EXP2	EXP3	EXP4	EXP5	EXP6	EXP7	EXP8	EXP9	EXP10	EXP11	EXP12	EXP13	EXP14	EXP15	EXP16	EXP17	EXP18	EXP19	EXP20	EXP21	EXP22	EXP23	EXP24	EXP25
N2	1	2	1	2	1	2	2	1	1	1	1	1	1	2	1	1	1	2	2	2	1	1	1	2	1
N3	2	1	2	1	2	2	1	2	2	2	2	2	1	1	2	2	2	2	2	2	2	2	2	1	2
N4	2	1	1	2	2	2	1	1	2	2	2	2	2	2	2	2	1	2	2	2	1	1	1	1	1
N5	2	1	1	1	1	2	1	1	2	1	2	2	1	1	1	2	1	1	1	1	2	1	2	2	1
N6	8	6	6	6	7	6	3	4	2	7	4	4	7	1	7	7	1	3	7	8	4	2	6	9	10
N7	5	5	6	6	10	7	8	8	9	4	6	10	2	3	6	1	7	9	7	7	1	4	9	2	6
N8	5	7	5	4	10	7	10	6	1	1	6	10	2	7	10	5	4	7	7	8	3	8	3	8	5
N9	4	7	6	7	7	4	5	6	4	7	9	5	7	8	10	2	6	9	7	7	5	8	1	2	7
N10	7	9	9	5	7	6	4	4	4	10	6	5	4	6	7	8	7	9	1	7	7	4	6	10	7
N11	6	6	6	7	10	4	9	4	1	8	5	1	7	5	2	6	2	7	7	5	6	2	4	8	8
N12	8	2	8	3	5	7	4	6	1	5	6	5	4	8	2	3	8	4	8	10	6	9	7	7	2
N13	5	4	5	4	4	3	2	1	4	6	2	5	1	2	8	5	7	3	10	2	6	4	6	8	5
N14	9	4	7	7	5	7	7	7	5	6	6	8	5	5	5	8	7	3	8	10	1	3	9	6	7
N15	7	5	6	1	5	7	7	7	7	4	2	10	6	5	3	6	6	4	2	9	8	5	5	3	5
N16	4	9	7	10	10	4	7	6	1	9	4	1	7	7	5	4	4	7	10	10	5	4	2	5	7
N17	6	4	8	6	9	6	7	8	2	7	5	5	5	8	6	1	8	8	8	10	1	7	6	3	7
N18	4	6	4	6	4	3	5	3	1	5	3	6	6	7	10	2	7	6	10	7	3	6	3	3	8
N19	3	3	5	6	5	3	3	4	2	5	4	5	2	6	10	5	5	5	8	10	1	4	5	1	6
N20	8	5	8	4	7	5	5	4	8	9	3	10	4	3	4	7	3	6	1	4	8	5	6	6	3
