# Supplementary material for: CGBayesNets: Conditional Gaussian Bayesian Network Learning and Inference with Mixed Discrete and Continuous Data
Source: PLoS Comput Biol. 2014 Jun 12;10(6):e1003676. doi: 10.1371/journal.pcbi.1003676 (PMC4055564; doi:10.1371/journal.pcbi.1003676)
Supplement: Software S1 — This zip file contains CGBayesNets. It is distributed as MATLAB script files along with supporting data files, referenced in the text and in the Supporting Text S1. (ZIP) [file pcbi.1003676.s004.zip › discretization/bnf_weka_dtest3_revK2_test.txt]

#regulators N2 N3 N4 N5 N6 N7 N8 N9 N10 N11 N12 N13 N14 N15 N16 N17 N18 N19 N20
#continuous
classes	EXP1	EXP2	EXP3	EXP4	EXP5	EXP6	EXP7	EXP8	EXP9	EXP10	EXP11	EXP12	EXP13	EXP14	EXP15	EXP16	EXP17	EXP18	EXP19	EXP20	EXP21	EXP22	EXP23	EXP24	EXP25
N2	3	11	3	11	7	3	7	7	7	7	7	11	11	7	3	7	7	3	11	11	11	3	3	11	7
N3	2	1	1	1	2	1	1	2	2	1	2	1	1	1	2	2	2	1	2	2	1	1	1	1	2
N4	1	2	1	1	2	1	2	1	2	1	1	1	2	2	1	1	1	2	1	1	1	2	1	2	1
N5	7	7	11	7	3	3	11	3	11	7	3	3	3	7	3	11	11	7	7	11	11	11	3	3	11
N6	3	9	2	1	5	8	6	2	1	3	7	8	2	8	7	5	1	6	8	2	2	2	10	3	9
N7	7	2	9	1	9	9	9	7	10	10	10	3	3	7	8	10	9	7	2	4	4	10	6	3	7
N8	10	8	2	9	9	10	1	9	1	9	10	10	8	7	9	4	3	8	8	3	3	2	10	8	5
N9	3	3	8	2	6	8	10	5	7	10	6	4	4	8	6	8	7	7	1	2	5	10	6	4	5
N10	6	1	8	2	9	8	10	7	10	10	8	4	3	7	9	9	9	7	3	4	4	10	6	2	8
N11	8	8	5	8	9	10	4	9	1	8	10	10	9	8	10	3	2	7	8	2	5	5	10	8	4
N12	9	7	6	9	9	10	1	9	1	9	10	10	9	7	9	7	7	8	8	7	7	2	10	9	8
N13	10	10	6	7	8	3	7	6	6	9	8	8	5	3	9	2	8	7	5	5	6	6	1	2	6
N14	7	9	5	5	7	7	8	5	3	5	6	7	7	10	8	7	1	8	9	3	3	4	8	7	10
N15	6	1	7	2	7	9	9	6	9	9	9	5	2	7	10	7	8	8	2	3	3	8	5	1	9
N16	4	2	4	1	9	5	10	3	10	5	6	4	2	9	7	4	5	10	3	2	2	9	4	1	6
N17	8	7	6	8	9	10	2	9	1	8	10	10	8	7	9	7	6	8	8	6	7	3	10	8	7
N18	5	5	3	4	6	10	5	6	4	8	9	8	6	6	7	4	3	6	3	1	3	5	9	6	4
N19	2	1	5	1	9	6	10	4	10	6	6	1	1	8	3	5	5	9	1	2	1	9	4	1	6
N20	5	4	4	3	8	10	7	6	6	9	10	7	4	8	8	5	4	8	3	1	2	7	8	4	6
