# Supplementary material for: CGBayesNets: Conditional Gaussian Bayesian Network Learning and Inference with Mixed Discrete and Continuous Data
Source: PLoS Comput Biol. 2014 Jun 12;10(6):e1003676. doi: 10.1371/journal.pcbi.1003676 (PMC4055564; doi:10.1371/journal.pcbi.1003676)
Supplement: Software S1 — This zip file contains CGBayesNets. It is distributed as MATLAB script files along with supporting data files, referenced in the text and in the Supporting Text S1. (ZIP) [file pcbi.1003676.s004.zip › discretization/bnf_weka_dtest4_revK2_test.txt]

#regulators N2 N3 N4 N5 N6 N7 N8 N9 N10 N11 N12 N13 N14 N15 N16 N17 N18 N19 N20
#continuous
classes	EXP1	EXP2	EXP3	EXP4	EXP5	EXP6	EXP7	EXP8	EXP9	EXP10	EXP11	EXP12	EXP13	EXP14	EXP15	EXP16	EXP17	EXP18	EXP19	EXP20	EXP21	EXP22	EXP23	EXP24	EXP25
N2	3	11	3	11	11	11	11	11	11	3	7	7	11	11	11	11	11	11	3	11	3	11	11	3	11
N3	11	3	3	7	3	3	7	11	11	11	11	3	7	11	3	3	11	3	3	3	11	11	11	11	3
N4	1	1	1	1	2	2	1	2	1	2	2	2	2	2	1	1	2	2	2	1	1	1	1	2	1
N5	1	2	1	1	2	2	1	1	2	2	2	2	2	2	2	2	1	2	2	2	1	2	1	2	1
N6	4	9	7	4	9	8	5	2	5	6	2	10	3	3	10	6	5	9	10	10	2	3	2	1	9
N7	10	3	10	3	1	3	4	2	4	6	3	2	1	3	8	7	2	1	7	4	10	8	4	8	7
N8	3	6	7	3	8	8	5	5	5	5	4	9	3	4	7	4	3	9	10	7	5	2	5	1	10
N9	6	5	6	5	5	8	6	5	6	6	5	6	5	5	7	5	5	10	10	5	5	2	5	1	10
N10	6	6	6	5	6	9	6	5	7	6	5	6	5	5	7	5	6	9	10	6	5	2	5	1	10
N11	9	4	10	4	2	4	5	3	6	5	2	1	3	4	7	6	4	4	6	5	8	7	4	6	8
N12	6	5	6	5	5	8	6	5	6	6	5	5	5	4	7	5	5	9	10	5	5	2	5	1	10
N13	6	5	8	4	6	8	5	4	5	6	4	5	4	4	7	5	5	9	10	6	6	5	4	1	7
N14	3	4	4	3	4	7	3	2	3	3	2	4	3	2	6	3	3	9	10	4	2	1	3	1	9
N15	5	4	9	1	5	8	3	1	5	5	1	5	1	5	7	5	3	9	10	5	4	5	1	1	8
N16	5	5	8	2	5	8	4	2	5	5	2	5	3	4	7	5	4	9	10	5	4	4	2	1	8
N17	6	4	6	5	5	7	5	5	6	5	5	5	5	4	7	4	5	8	9	5	5	1	4	1	10
N18	7	6	7	4	5	8	6	5	7	6	5	5	5	4	8	5	5	9	10	6	6	2	4	1	9
N19	7	6	7	4	5	8	5	4	6	6	5	5	5	4	8	5	5	9	10	6	6	3	4	1	9
N20	6	6	7	4	5	8	5	4	6	5	4	5	4	4	7	5	4	9	10	6	5	2	4	1	9
