# Supplementary material for: CGBayesNets: Conditional Gaussian Bayesian Network Learning and Inference with Mixed Discrete and Continuous Data
Source: PLoS Comput Biol. 2014 Jun 12;10(6):e1003676. doi: 10.1371/journal.pcbi.1003676 (PMC4055564; doi:10.1371/journal.pcbi.1003676)
Supplement: Software S1 — This zip file contains CGBayesNets. It is distributed as MATLAB script files along with supporting data files, referenced in the text and in the Supporting Text S1. (ZIP) [file pcbi.1003676.s004.zip › discretization/bnf_weka_dtrain13.txt]

#parents N1
#parents N2 N1
#parents N3 N2 N1
#parents N4 N3 N2 N1
#parents N5 N4 N3 N2 N1
#parents N6 N5 N4 N3 N2 N1
#parents N7 N6 N5 N4 N3 N2 N1
#parents N8 N7 N6 N5 N4 N3 N2 N1
#parents N9 N8 N7 N6 N5 N4 N3 N2 N1
#parents N10 N9 N8 N7 N6 N5 N4 N3 N2 N1
#parents N11 N10 N9 N8 N7 N6 N5 N4 N3 N2 N1
#parents N12 N11 N10 N9 N8 N7 N6 N5 N4 N3 N2 N1
#parents N13 N12 N11 N10 N9 N8 N7 N6 N5 N4 N3 N2 N1
#parents N14 N13 N12 N11 N10 N9 N8 N7 N6 N5 N4 N3 N2 N1
#parents N15 N14 N13 N12 N11 N10 N9 N8 N7 N6 N5 N4 N3 N2 N1
#parents N16 N15 N14 N13 N12 N11 N10 N9 N8 N7 N6 N5 N4 N3 N2 N1
#parents N17 N16 N15 N14 N13 N12 N11 N10 N9 N8 N7 N6 N5 N4 N3 N2 N1
#parents N18 N17 N16 N15 N14 N13 N12 N11 N10 N9 N8 N7 N6 N5 N4 N3 N2 N1
#parents N19 N18 N17 N16 N15 N14 N13 N12 N11 N10 N9 N8 N7 N6 N5 N4 N3 N2 N1
#parents N20 N19 N18 N17 N16 N15 N14 N13 N12 N11 N10 N9 N8 N7 N6 N5 N4 N3 N2 N1
#continuous
classes	EXP1	EXP2	EXP3	EXP4	EXP5	EXP6	EXP7	EXP8	EXP9	EXP10	EXP11	EXP12	EXP13	EXP14	EXP15	EXP16	EXP17	EXP18	EXP19	EXP20	EXP21	EXP22	EXP23	EXP24	EXP25
N1	1	2	1	2	2	2	2	2	1	1	2	1	1	2	2	2	1	1	1	1	1	1	1	1	2
N2	2	2	1	1	2	2	1	1	2	1	2	2	2	2	1	2	1	1	1	2	2	1	2	2	1
N3	2	2	2	2	2	2	2	2	2	2	2	2	2	2	2	2	2	2	2	2	2	2	2	2	2
N4	2	1	1	2	1	2	1	2	2	2	1	2	1	2	2	2	2	2	2	1	2	1	1	2	2
N5	2	1	2	2	1	2	1	2	2	1	1	2	2	2	2	1	1	2	2	1	1	1	1	2	2
N6	3	7	9	1	10	3	8	1	2	2	10	1	7	3	2	2	2	4	5	7	2	8	8	1	4
N7	5	3	8	8	3	6	10	4	5	8	1	4	6	2	7	3	5	7	4	4	9	5	8	7	6
N8	2	2	5	4	3	4	8	5	2	5	4	1	2	3	4	2	10	9	6	2	2	8	3	1	6
N9	3	7	6	3	6	3	10	1	2	8	5	1	3	1	2	8	4	2	3	6	10	7	10	4	2
N10	3	3	9	9	4	4	10	10	3	9	1	2	5	3	9	2	8	10	9	3	6	8	5	3	8
N11	1	4	3	5	6	10	3	3	6	4	3	3	5	7	8	5	6	2	3	3	6	6	7	8	5
N12	2	7	7	6	8	3	8	5	1	7	7	1	4	1	5	7	5	6	6	6	9	7	10	2	6
N13	5	9	8	6	10	4	10	5	5	5	10	5	7	1	6	7	5	6	6	7	5	8	8	5	7
N14	2	8	8	5	8	2	8	4	1	6	8	1	4	1	4	6	4	6	6	6	7	7	10	2	5
N15	2	7	8	6	8	3	9	5	1	7	7	1	4	1	5	6	5	7	6	6	8	8	10	2	6
N16	2	4	10	7	5	6	9	7	2	6	3	1	4	4	6	3	5	7	8	1	5	10	5	2	7
N17	2	5	10	7	6	7	9	7	2	6	4	1	5	5	7	4	6	7	8	3	5	10	6	2	7
N18	2	6	7	5	7	4	7	5	1	7	7	1	4	3	5	6	5	6	6	6	8	7	10	2	6
N19	2	7	8	5	8	4	8	4	1	6	8	1	4	3	5	6	4	5	5	6	8	7	10	2	5
N20	2	6	9	6	7	3	9	6	1	8	6	1	6	1	6	7	6	8	8	8	9	8	10	2	7
