# Supplementary material for: CGBayesNets: Conditional Gaussian Bayesian Network Learning and Inference with Mixed Discrete and Continuous Data
Source: PLoS Comput Biol. 2014 Jun 12;10(6):e1003676. doi: 10.1371/journal.pcbi.1003676 (PMC4055564; doi:10.1371/journal.pcbi.1003676)
Supplement: Software S1 — This zip file contains CGBayesNets. It is distributed as MATLAB script files along with supporting data files, referenced in the text and in the Supporting Text S1. (ZIP) [file pcbi.1003676.s004.zip › discretization/bnf_weka_dtrain3.txt]

#parents N1
#parents N2 N1
#parents N3 N2 N1
#parents N4 N3 N2 N1
#parents N5 N4 N3 N2 N1
#parents N6 N5 N4 N3 N2 N1
#parents N7 N6 N5 N4 N3 N2 N1
#parents N8 N7 N6 N5 N4 N3 N2 N1
#parents N9 N8 N7 N6 N5 N4 N3 N2 N1
#parents N10 N9 N8 N7 N6 N5 N4 N3 N2 N1
#parents N11 N10 N9 N8 N7 N6 N5 N4 N3 N2 N1
#parents N12 N11 N10 N9 N8 N7 N6 N5 N4 N3 N2 N1
#parents N13 N12 N11 N10 N9 N8 N7 N6 N5 N4 N3 N2 N1
#parents N14 N13 N12 N11 N10 N9 N8 N7 N6 N5 N4 N3 N2 N1
#parents N15 N14 N13 N12 N11 N10 N9 N8 N7 N6 N5 N4 N3 N2 N1
#parents N16 N15 N14 N13 N12 N11 N10 N9 N8 N7 N6 N5 N4 N3 N2 N1
#parents N17 N16 N15 N14 N13 N12 N11 N10 N9 N8 N7 N6 N5 N4 N3 N2 N1
#parents N18 N17 N16 N15 N14 N13 N12 N11 N10 N9 N8 N7 N6 N5 N4 N3 N2 N1
#parents N19 N18 N17 N16 N15 N14 N13 N12 N11 N10 N9 N8 N7 N6 N5 N4 N3 N2 N1
#parents N20 N19 N18 N17 N16 N15 N14 N13 N12 N11 N10 N9 N8 N7 N6 N5 N4 N3 N2 N1
#continuous
classes	EXP1	EXP2	EXP3	EXP4	EXP5	EXP6	EXP7	EXP8	EXP9	EXP10	EXP11	EXP12	EXP13	EXP14	EXP15	EXP16	EXP17	EXP18	EXP19	EXP20	EXP21	EXP22	EXP23	EXP24	EXP25
N1	1	2	2	2	1	1	2	1	1	2	2	1	2	2	1	2	2	2	2	1	1	2	1	1	1
N2	7	3	7	3	7	7	7	11	11	11	3	7	3	3	3	11	11	7	11	7	7	11	7	7	7
N3	1	1	1	1	2	1	1	2	2	2	1	1	1	1	2	2	1	1	1	1	1	1	1	1	1
N4	2	1	2	2	1	2	1	1	1	2	1	2	1	2	2	1	2	1	2	2	1	2	2	2	1
N5	3	3	11	11	11	7	11	11	7	7	3	11	3	11	11	11	7	11	11	11	7	11	3	11	11
N6	8	1	3	1	10	7	3	2	10	3	2	9	4	2	7	1	4	4	2	9	6	1	10	5	8
N7	7	7	6	8	8	9	8	3	2	1	7	8	7	10	7	1	2	9	3	9	10	1	8	10	10
N8	10	8	1	1	5	6	3	5	6	5	7	2	9	1	2	3	3	3	1	1	7	2	10	2	4
N9	7	6	6	10	5	9	8	2	1	1	8	8	7	10	4	1	4	9	3	9	10	2	9	10	8
N10	8	9	6	8	9	9	9	5	5	2	7	10	8	10	7	3	3	9	3	9	9	1	9	10	9
N11	10	9	4	4	3	7	5	3	8	5	7	6	9	4	1	2	5	4	4	5	7	4	10	5	6
N12	10	10	1	2	8	7	8	8	9	5	8	2	10	1	3	8	4	7	2	1	9	2	10	2	8
N13	9	6	9	1	4	9	7	4	2	10	7	5	10	4	7	5	1	7	4	4	10	9	7	5	6
N14	5	3	3	1	9	7	3	2	10	6	5	9	4	2	5	1	5	5	3	8	7	1	6	4	7
N15	8	7	5	6	9	10	7	4	4	1	6	10	7	9	7	2	2	7	2	9	10	1	9	10	10
N16	8	4	5	6	6	10	4	3	4	1	4	10	4	8	7	2	2	4	2	10	6	1	10	10	6
N17	10	9	1	2	7	7	7	6	9	4	8	3	10	2	2	6	4	7	1	2	9	1	10	3	8
N18	8	8	4	6	5	8	6	2	5	4	7	6	9	6	4	1	5	7	4	6	10	3	9	6	8
N19	8	5	5	6	6	10	5	2	3	1	4	10	5	9	4	1	1	5	1	10	7	1	10	10	6
N20	9	7	4	6	7	10	6	2	5	2	7	9	8	7	5	1	3	7	2	8	10	1	10	9	8
