# Supplementary material for: CGBayesNets: Conditional Gaussian Bayesian Network Learning and Inference with Mixed Discrete and Continuous Data
Source: PLoS Comput Biol. 2014 Jun 12;10(6):e1003676. doi: 10.1371/journal.pcbi.1003676 (PMC4055564; doi:10.1371/journal.pcbi.1003676)
Supplement: Software S1 — This zip file contains CGBayesNets. It is distributed as MATLAB script files along with supporting data files, referenced in the text and in the Supporting Text S1. (ZIP) [file pcbi.1003676.s004.zip › discretization/bnf_weka_test10_revK2_test.txt]

#regulators N2 N3 N4 N5 N6 N7 N8 N9 N10 N11 N12 N13 N14 N15 N16 N17 N18 N19 N20
#continuous N6 N7 N8 N9 N10 N11 N12 N13 N14 N15 N16 N17 N18 N19 N20
classes	EXP1	EXP2	EXP3	EXP4	EXP5	EXP6	EXP7	EXP8	EXP9	EXP10	EXP11	EXP12	EXP13	EXP14	EXP15	EXP16	EXP17	EXP18	EXP19	EXP20	EXP21	EXP22	EXP23	EXP24	EXP25
N2	2	2	2	1	1	2	2	2	1	1	1	2	2	1	1	2	2	1	2	2	2	2	1	2	1
N3	2	2	2	1	1	2	2	2	1	2	2	1	2	1	1	2	2	1	2	2	1	2	1	1	1
N4	1	1	1	1	2	2	2	2	2	1	1	1	2	2	1	1	1	2	1	1	2	2	2	2	1
N5	2	2	2	2	2	2	1	2	2	2	2	2	1	1	2	2	2	2	2	2	1	2	2	2	2
N6	-0.70058	-0.93557	0.21994	5.0139	-4.3016	-4.6647	-3.9742	-4.6044	-0.99811	4.0713	2.8953	-0.43977	-4.0699	-1.3814	2.5512	-0.93343	1.9402	-1.4716	-2.0761	-1.5889	-2.3825	-3.766	-3.4436	-4.5558	4.7707
N7	0.97118	-1.1139	1.0415	5.3854	-1.5461	-4.5981	-4.6419	-5.4455	-2.3795	3.9817	2.5976	-0.61416	-2.8193	-0.67353	2.3631	1.5964	2.7505	-2.1441	-1.5978	-1.0219	-1.7004	-2.6733	-1.0159	-2.4371	4.0556
N8	-0.3978	-1.8295	-1.3348	-0.13115	-0.80449	-0.47757	-1.3643	-1.4481	0.57949	-2.5026	0.21634	0.45644	-0.44714	-1.127	1.2338	-1.3536	-0.7522	-0.77029	1.228	0.12464	-1.2363	-0.37348	-1.1319	-0.35059	1.6063
N9	-7.0875	-3.4238	-6.1533	-6.2915	-4.1207	-7.5854	-2.5667	-0.90812	-3.98	-2.5483	-2.2896	-3.3049	-1.9187	4.9524	-6.2986	-2.8877	-4.5018	-3.4699	-3.616	-4.2597	1.7337	-5.1428	-3.0855	-3.7172	-4.8759
N10	-5.5701	-6.6067	-6.4522	1.2673	-11.9832	-16.1623	-17.1342	-19.8249	-5.0975	-4.0752	-2.3195	4.3826	-13.2332	-6.6517	1.811	-5.5948	-4.7171	-12.8328	-0.79117	-4.6217	-11.6466	-14.7982	-5.3048	-10.406	2.5046
N11	-20.74	-17.1959	-18.5184	-12.9759	-22.539	-30.9239	-11.7526	-7.9773	-6.8203	-4.3381	0.71293	-10.2586	-16.2584	8.6849	-13.4854	-13.754	-10.8656	-15.2354	-12.9033	-15.0583	-4.4244	-15.4738	-9.3914	-19.5246	-7.7198
N12	-59.2352	-49.7541	-51.7822	-15.4641	-81.7437	-100.3474	-46.5479	-36.9655	-28.2573	-14.9213	-2.4167	-26.6945	-58.0971	-1.4905	-20.1025	-42.4813	-25.9333	-66.5702	-39.4926	-44.4853	-19.9759	-55.5937	-37.8945	-68.2553	-3.4586
N13	-2.7097	-5.0183	-3.746	1.1171	-18.3038	-7.7316	-16.7313	-6.5292	-9.4476	-7.9619	-4.8616	-1.5768	-12.7165	-4.2323	1.487	-2.8925	-5.1766	-19.3848	-3.2088	-5.4075	-11.1119	-6.3234	-10.1403	-6.1099	0.44937
N14	-171.1816	-146.2529	-149.7536	-28.8529	-178.2507	-299.0544	-143.435	-116.7809	-66.8013	-34.1779	-0.57207	-59.9553	-174.7112	6.4329	-45.1816	-119.2738	-72.8	-143.2857	-118.1329	-130.9788	-47.3868	-165.283	-82.3214	-151.6781	-4.7732
N15	-50.4989	-56.5744	-49.6783	-12.5118	-93.393	-97.9781	-76.672	-50.3924	-39.1207	-20.5338	-2.3621	-25.2565	-71.5078	4.743	-19.1691	-35.8049	-29.1877	-80.1362	-35.2478	-43.5786	-39.8135	-55.5641	-46.0844	-63.0497	-2.5909
N16	-10.8709	-13.9677	-10.0106	4.1531	-19.4637	-33.0405	-20.2656	-18.3395	-9.2352	7.3104	8.1354	-8.1178	-17.5855	2.3902	-2.8743	-6.5033	0.42886	-17.182	-12.1205	-13.3669	-7.517	-18.7346	-7.9605	-20.4578	6.0356
N17	0.98415	-1.7059	-2.8733	4.1393	2.7393	-0.13888	-2.0529	-0.53182	2.7299	-2.1199	-0.7484	0.6511	-0.97505	2.5701	2.9031	-1.6801	-0.19602	3.5759	-1.2505	-0.61227	3.0353	-1.7556	2.5808	2.3478	2.0648
N18	-15.2562	-11.0121	-17.526	25.3569	-77.8685	-74.4619	-17.835	-20.2047	-9.6249	9.5483	9.164	-6.5615	-60.9584	-0.99391	10.0491	-1.9984	4.8584	-78.1197	-10.4033	-9.6552	-41.8869	-14.938	-5.2772	-47.539	23.4933
N19	-0.33621	-0.40292	-4.2721	2.8193	8.3529	1.4352	-7.1995	-4.2781	4.6027	-1.5395	2.4772	6.4061	-0.62093	4.3984	2.5428	0.30552	2.2901	8.6882	0.87045	3.7327	7.9442	-9.3237	2.5848	5.9621	2.2534
N20	-43.2668	-39.8314	-43.9408	-8.7954	-35.9407	-75.3838	-47.8265	-33.8706	-8.0204	0.62884	16.9945	-8.2575	-40.5924	31.5345	-17.4437	-22.4689	-9.1859	-19.0639	-27.2726	-26.246	4.8258	-56.5246	-14.4031	-34.4999	-0.68243
